# Supplementary material for: Assessment of Drug Activities against Giardia Using Hyperspectral Raman Microscopy
Source: Pathogens. 2024 Apr 27;13(5):358. doi: 10.3390/pathogens13050358 (PMC11124377; doi:10.3390/pathogens13050358)
Supplement: Supplementary file 1 [file pathogens-13-00358-s001.zip]

Archive with 1 entries (1 files):
- pathogens-2909282-supplementary.pdf
